# Supplementary material for: Multi-Organ Nutrigenomic Effects of Dietary Grapes in a Mouse Model
Source: Antioxidants (Basel). 2023 Oct 1;12(10):1821. doi: 10.3390/antiox12101821 (PMC10604885; doi:10.3390/antiox12101821)
Supplement: Supplementary file 1 [file antioxidants-12-01821-s001.zip]

Archive with 1 entries (1 files):
- antioxidants-2647201-supplementary.pdf
